# Supplementary material for: Intense Exercise and Aerobic Conditioning Associated with Chromium or L-Carnitine Supplementation Modified the Fecal Microbiota of Fillies
Source: PLoS One. 2016 Dec 9;11(12):e0167108. doi: 10.1371/journal.pone.0167108 (PMC5147854; doi:10.1371/journal.pone.0167108)
Supplement: S1 Table — (XLSX) [file pone.0167108.s001.xlsx]

## Sheet: Lactato
1º Teste incremental - lactatemia
Animal	Basal	Aque	4	5	6	7	8	9	10	11	Final	5' Rec	30' Rec	60' Rec	120' Rec	Limiar Lactato (m/s)
Habanera	0.552	0.73	1.92	3.62	6.02	6.41	10.6	18.8	23.6	**	22.8	23.9	20.4	15	5.01	7
Observadora	0.752	0.637	1.18	2.41	5.14	9.06	14.3	17.3	**	**	15	12.8	8.45	5.66	1.8	4.83
Oligarquia	0.702	0.866	1.38	2.72	6.55	10.2	15.2	17.7	**	**	14.6	12.2	8.69	3.41	2.41	4.83
Média Exercício	0.668667	0.744333	1.49333	2.91667	5.90333	8.55667	13.3667	17.9333	23.6	**	17.4667	16.3	12.5133	8.02333	3.07333	5.55333
3 - Heresia	0.683	2.46	4.61	7.37	10.3	13.2	15.2	18.7	22	**	20.9	19.6	14.2	5.49	2.29	4.23
4 - Obarana	0.56	0.526	1.06	1.8	4.17	6.86	10.2	13.6	**	**	10.5	9.86	5.03	2.57	**	5
10 - Odosseia	0.612	0.75	0.995	1.82	3.63	9.15	15.4	17.5	19.1	19.6	19	18.1	10.4	7.65	2.46	5.83
Média LC	0.618333	1.24533	2.22167	3.66333	6.03333	9.73667	13.6	16.6	20.55	19.6	16.8	15.8533	9.87667	5.23667	2.375	5.02
5 - Obediência	0.463	0.711	1.77	3.31	5.62	6.33	11.867	16.8	**	**	14.5	11.8	7.15	3.7	**	6.83
6 - Objetiva	0.682	0.799	1.68	2.77	5.07	6.84	10.4	14.8	**	**	14.1	13.2	9.81	5.8	2.5	4.5
15 - Quadrilha	0.999	0.85	1.06	1.55	2.29	7.68	12.3	14.6	17.5	**	17.1	13.2	5.81	3.42	1.52	5.77
Média Cr	0.714667	0.786667	1.50333	2.54333	4.32667	6.95	11.5223	15.4	17.5	**	15.2333	12.7333	7.59	4.30667	2.01	5.7
Média total	0.667222	0.925444	1.73944	3.04111	5.42111	8.41444	12.8297	16.6444	20.55	19.6	16.5	14.9622	9.99333	5.85556	2.57	5.42444
2º Teste incremental - lactatemia
Animal	Basal	Aque	4	5	6	7	8	9	10	11	Final	5' Rec	30' Rec	60' Rec	120' Rec	Limiar Lactato (m/s)
1 - Habanera	0.715	0.518	0.736	1.62	2.7	4.53	7.27	10.8	15.6	**	13.5	13.3	8.28	3.87	1.27	6
7 - Observadora	1.7	0.675	0.917	2.02	3.64	7.25	8.07	13.3	13	**	10.7	9.22	5.02	3.64	1.77	6
11 - Oligarquia	1.04	0.655	1	2.05	5.12	8.9	13.7	**	**	**	13.5	13.4	7.7	3.79	1.77	5
Média exercício	1.15167	0.616	0.884333	1.89667	3.82	6.89333	9.68	12.05	14.3	**	12.5667	11.9733	7	3.76667	1.60333	5.66667
3 - Heresia	1.3	0.585	0.786	1.5	2.93	5.06	7.8	11.4	13.9	**	10.2	10.1	5.15	2.3	1.38	5.2
4 - Obarana	1.37	0.656	1.08	2.14	4.72	8.02	9.57	12.6	11.9	**	9.45	8.36	4.23	2.3	1.89	4.9
10 - Odosseia	1.15	0.654	1.13	2.46	4.92	7.66	9.96	13	14.1	**	13	11.8	8.62	3.35	1.53	5
Média LC	1.27333	0.631667	0.998667	2.03333	4.19	6.91333	9.11	12.3333	13.3	**	10.8833	10.0867	6	2.65	1.6	5.03333
5 - Obediência	1.3	0.601	1.4	2.58	4.43	6.08	8.68	12.6	15.12	**	11.8	9.61	6.81	3.41	1.6	5.75
6 - Objetiva	0.997	0.859	1.52	2.83	4.87	9.01	12.4	18.5	21.5	**	21.1	20.8	12.2	6.83	3.64	5.5
15 - Quadrilha	1.34	0.62	1.09	2.233	5.26	6.18	9.75	16.6	20.9	**	18.3	17.7	12.4	6.08	1.27	6.5
Média Cr	1.21233	0.693333	1.33667	2.54767	4.85333	7.09	10.2767	15.9	19.1733	**	17.0667	16.0367	10.47	5.44	2.17	5.91667
Média total	1.21244	0.647	1.07322	2.15922	4.28778	6.96556	9.68889	13.6	15.7525	#DIV/0!	13.5056	12.6989	7.82333	3.95222	1.79111	5.53889

## Sheet: Fadiga
	Tempo até a fadiga (segundos)		Frequência cardíaca na fadiga (bpm)
Animal	Teste 1	Teste 2	Teste 1	Teste 2
Habanera	1736	1822	195	214
Observadora	1628	1717	214	223
Oligarquia	1531	1486	229	233
Média Exercício	1631.67	1675	212.667	223.333
Heresia	1762	1736	203	213
Obarana	1626	1699	216	210
Odosseia	1874	1756	198	207
Média LC	1754	1730.33	205.667	210
Obediência	1648	1778	217	200
Objetiva	1376	1729	208	206
Quadrilha	1739	1778	221	222
Média Cr	1587.67	1761.67	215.333	209.333
Média total	1657.78	1722.33	211.222	214.222
DADOS TESTE PROGRESSIVO NA ESTEIRA (LILIAN)

## Sheet: Teste de Marcha
1º Teste de Marcha - C - 10 e 11/08/2013 - FREQUÊNCIA CARDÍACA (bpm)
Animal	Basal	Aque	5'	10'	15'	20'	25'	30'	Final	5' Rec	30' Rec	60' Rec
Habanera	39	68	128	129	130	131	134	132	94	52	50	37
Observadora	54	89	110	119	122	123	126	125	104	51	40	40
Oligarquia	52	78	87	136	145	146	148	149	124	67	39	41
Média exercício	48.3333	78.3333	108.333	128	132.333	133.333	136	135.333	107.333	56.6667	43	39.3333
Heresia	53	71	99	124	126	130	133	132	106	59	48	44
Obarana	52	85	112	125	119	122	124	126	110	63	41	48
Odosseia	54	80	126	138	139	134	128	128	100	53	46	48
Média LC	53	78.6667	112.333	129	128	128.667	128.333	128.667	105.333	58.3333	45	46.6667
Obediência	64	76	113	119	49	116	119	121	86	46	38	32
Objetiva	44	#REF!	#REF!	#REF!	#REF!	#REF!	#REF!	#REF!	#REF!	60	66	45
Quadrilha	42	61	67	100	118	133	138	140	119	57	47	66
Média Cr	50	#REF!	#REF!	#REF!	#REF!	#REF!	#REF!	#REF!	#REF!	54.3333	50.3333	47.6667
Média total	50.4444	#REF!	#REF!	#REF!	#REF!	#REF!	#REF!	#REF!	#REF!	56.4444	46.1111	44.5556
3º Teste de Marcha - E - 14 e 15/09/2013 - FREQUÊNCIA CARDÍACA (bpm)
Animal	Basal	Aque	5'	10'	15'	20'	25'	30'	Final	5' Rec	30' Rec	60' Rec
Habanera	45	64	99	101	104	107	108	107	84	41	36	40
Observadora	65	74	114	120	121	125	126	127	97	57	42	44
Oligarquia	45	109	97	89	93	94	103	89	122	51	48	48
Média Exercício	51.6667	82.3333	103.333	103.333	106	108.667	112.333	107.667	101	49.6667	42	44
Heresia	45	94	123	120	121	119	118	118	88	57	44	49
Obarana	50	82	127	128	125	128	129	130	99	51	40	36
Odosseia	45	68	90	123	125	129	129	128	98	53	41	39
Média LC	46.6667	81.3333	113.333	123.667	123.667	125.333	125.333	125.333	95	53.6667	41.6667	41.3333
Obediência	39	63	95	110	114	116	121	119	94	48	39	36
Objetiva	42	74	125	129	130	130	128	129	95	55	44	48
Quadrilha	47	60	55	50	56	52	49	84	119	52	49	42
Média Cr	42.6667	65.6667	91.6667	96.3333	100	99.3333	99.3333	110.667	102.667	51.6667	44	42
Média total	40.1026	65.5128	87.8205	92.0769	93.7436	94.9231	96.0513	97.2308	84	43.7179	35.8974	35.9487

## Sheet: Diet and body weight
																									Total exercise group (TE)								Total exercise group (TE)								Total exercise group (TE)
Groups/fillies	concentrate (Kg)						digestible energy (Mcal)				2015-07-22	2015-07-30		body weight of fillies (kg)										concentrate (Kg)								digestible energy (Mcal)								body weight of fillies (kg)
Exercise (E)	IET-1	day 14	day 34	IET-2	2015-07-09	2015-07-15	IET-1	day 14	day 32	IET-2	#REF!	#REF!		IET-1	day 14	day 32	IET-2	IET-1	day 14	day 32	IET-2			IET-1	day 14	day 32	IET-2					IET-1	day 14	day 32	IET-2						IET-1	day 14	day 32	IET-2
1	4.51875	4.5375	4.60625	4.66875	14.216	14.275	14.216	14.275	14.4913	14.6879	#REF!	#REF!		368.5	362	373.5	378.5		370	363.5	374.5			4.51875	4.5375	4.60625	4.66875					14.216	14.275	14.4913	14.6879						368.5	362	373.5	378.5
2	3.89375	3.95	4.1125	3.48	12.2497	12.4267	12.2497	12.4267	12.9379	10.9481	#REF!	#REF!		329	332	348	353		350.5	342	364.5			3.89375	3.95	4.1125	3.48					12.2497	12.4267	12.9379	10.9481						329	332	348	353
3	3.9875	3.9875	4.01875	4.3125	14073.5	14075.6	12.5447	12.5447	12.643	13.5671	#REF!	#REF!		321.5	326	345	341		314	286	310			3.9875	3.9875	4.01875	4.3125					12.5447	12.5447	12.643	13.5671						321.5	326	345	341
Mean	4.13333	4.15833	4.24583	4.15375	4699.98	4700.76	13.0035	13.0821	13.3574	13.0677				339.667	340	355.5	357.5	#DIV/0!	344.833	330.5	349.667			4.525	4.40625	4.625	4.68125					14.2357	13.8621	14.5503	14.7272						370	363.5	374.5	375
L-Carnitine (Car)					0	0					0	0												4.20625	4.1875	4.38125	4.55625					13.2329	13.1739	13.7834	14.334						350.5	342	364.5	359
4	4.525	4.40625	4.625	4.68125	14.2357	13.8621	14.2357	13.8621	14.5503	14.7272	65.675	66.4737		370	363.5	374.5	375		363.5	374.5	375			4.4625	4.575	3.925	3.875					14.039	14.393	12.3481	12.1908						314	286	310	312.5
5	4.20625	4.1875	4.38125	4.55625	13.2329	13.1739	13.2329	13.1739	13.7834	14.334	62.2138	64.6988		350.5	342	364.5	359		342	364.5	359			4.4375	4.30625	4.55	4.6625					13.9604	13.5475	14.3143	14.6682						364	350	373	370
6	4.4625	4.575	3.925	3.875	9.15617	9.01198	14.039	14.393	12.3481	12.1908	42.6296	43.7242		314	286	310	312.5		286	310	312.5			4.5225	4.53	4.8	4.075					14.2278	14.2514	15.1008	12.82						320	314.5	326	328.5
Mean	4.39792	4.38958	4.31042	4.37083	12.2082	12.016	13.8359	13.8097	13.5606	13.7507				344.833	330.5	349.667	348.833	#DIV/0!	330.5	349.667	348.833			3.8375	3.8	3.89375	4.13125					12.0728	11.9548	12.2497	12.9969						311.5	309.5	330.5	331
Chromium (Cr)																							Mean	4.26569	4.25333	4.32361	4.27139				Mean	13.4199	13.381	13.6021	13.4378					Mean	338.778	331.722	349.444	349.833
7	4.4375	4.30625	4.55	4.6625	13.9604	13.5475	13.9604	13.5475	14.3143	14.6682	64.61	66.2075		364	350	373	370		350	373	370
8	4.5225	4.53	4.8	4.075	14.2278	14.2514	14.2278	14.2514	15.1008	12.82	68.16	57.865		320	314.5	326	328.5		314.5	326	328.5
9	3.8375	3.8	3.89375	4.13125	12.0728	11.9548	12.0728	11.9548	12.2497	12.9969	55.2912	58.6638		311.5	309.5	330.5	331		309.5	330.5	331
Mean	4.26583	4.21208	4.41458	4.28958	13.4203	13.2512	13.4203	13.2512	13.8883	13.495	62.6871	60.9121	#DIV/0!	331.833	324.667	343.167	343.167	#DIV/0!	324.667	343.167	343.167													digestible energy (Mcal)
Control					13.4203	13.2512					62.6871	60.9121
10	4.225	4.375	1.929	2.196			13.2919	13.7638	6.0686	6.9086				321.5	321.5	337	335		321.5	337	335
11	3.8375	3.9375	1.947	2.055	12.0728	12.3874	12.0728	12.3874	6.1253	6.465	27.6474	29.181		324.5	324.5	340	342		324.5	340	342
12	2.829	2.898	2.487	2.526	8.90003	9.11711	8.9	9.1171	7.8241	7.9468	35.3154	35.8692		353.5	342.333	345	353		342.333	345	353
Mean	3.6305	3.73683	2.121	2.259	10.4864	10.7522	11.4216	11.7561	6.67267	7.1068	30.1182	32.0778		333.167	329.444	340.667	343.333	#DIV/0!	329.444	340.667	343.333
