# Supplementary material for: Intense Exercise and Aerobic Conditioning Associated with Chromium or L-Carnitine Supplementation Modified the Fecal Microbiota of Fillies
Source: PLoS One. 2016 Dec 9;11(12):e0167108. doi: 10.1371/journal.pone.0167108 (PMC5147854; doi:10.1371/journal.pone.0167108)
Supplement: S3 Table — (XLSX) [file pone.0167108.s003.xlsx]

## Sheet: Plan1
		Evaluation times											Evaluation times
	Groups/fillies	IET 1-0	IET 1-48	7	14	21	28	35	42	IET 2-0	IET 2-48		Groups/fillies	IET 1-0	IET 1-48	7	14	21	28	35	42	IET 2-0	IET 2-48
	E												ET
	1	6.65	7.04	7.38	7.11	7.6	7.19	6.5	7.44	7.61	6.54		1	6.65	7.04	7.38	7.11	7.6	7.19	6.5	7.44	7.61	6.54
	2	7.12	7.09	7.7	7.47	6.79	6.28	6.99	7.14	7.79	6.09		2	7.12	7.09	7.7	7.47	6.79	6.28	6.99	7.14	7.79	6.09
	3	6.67	7.28	8.02	7.3	7.15	6.73	7.16	6.34	6.37	6.52		3	6.67	7.28	8.02	7.3	7.15	6.73	7.16	6.34	6.37	6.52
	Mean	6.81333	7.13667	7.7	7.29333	7.18	6.73333	6.88333	6.97333	7.25667	6.38333		4	7.11	7	7	6.79	6.59	6.65	6.2	6.57	7.58	7.05
	Car												5	7.96	7.15	7.76	8.02	6.54	6.59	6.9	7.06	7.35	7.06
	4	7.11	7	7	6.79	6.59	6.65	6.2	6.57	7.58	7.05		6	7.81	6.49	6.73	6.73	6.62	6.2	6.81	6.22	7.23	6.29
	5	7.96	7.15	7.76	8.02	6.54	6.59	6.9	7.06	7.35	7.06		7	6.64	7.19	7.57	7.23	6.7	6.29	6.29	6.48	6	6.17
	6	7.81	6.49	6.73	6.73	6.62	6.2	6.81	6.22	7.23	6.29		8	6.74	6.92	8.74	7.24	7.4	6.59	6.75	7.19	6.93	7.02
	Mean	7.62667	6.88	7.16333	7.18	6.58333	6.48	6.63667	6.61667	7.38667	6.8		9	7.04	7	8.25	8	6.75	6.92	6.12	6.39	6.99	6.45
	Cr												Mean	6.80667	7.03667	8.18667	7.49	6.95	6.6	6.38667	6.68667	6.64	6.54667
	7	6.64	7.19	7.57	7.23	6.7	6.29	6.29	6.48	6	6.17
	8	6.74	6.92	8.74	7.24	7.4	6.59	6.75	7.19	6.93	7.02
	9	7.04	7	8.25	8	6.75	6.92	6.12	6.39	6.99	6.45
	Mean	6.80667	7.03667	8.18667	7.49	6.95	6.6	6.38667	6.68667	6.64	6.54667
	C
	10	7.64	7.39	8.86	7.86	8.11	7.8	8.08	8.12	8.42	7.11
	11	7.3	6.41	8.56	8.83	8.15	8.87	8.47	8.14	7.64	7.85
	12	7.21	7.19	6.9	7.04	7.3	6.53	7.14	7.88	6.97	7.15
	Mean	7.38333	6.99667	8.10667	7.91	7.85333	7.73333	7.89667	8.04667	7.67667	7.37
	groups
	E: exercise
	Car: L-carnitine
	Cr: chromium
	C: control
